# Supplementary material for: Haploinsufficiency of Hedgehog interacting protein causes increased emphysema induced by cigarette smoke through network rewiring
Source: Genome Med. 2015 Feb 14;7(1):12. doi: 10.1186/s13073-015-0137-3 (PMC4355149; doi:10.1186/s13073-015-0137-3)
Supplement: Additional file 3: Table S1B. — The list of genes differentially expressed by pair-wise comparisons among four groups of mice. [file 13073_2015_137_MOESM3_ESM.xlsx]

## Sheet: Hhip++  CS vs. Air
Differentially expressed gene: smoke vs. air in Hhip+/+ mice
symbol	ID	logFC	t	P.Value	adj.P.Val	definition
Aldh3a1	ILMN_1253178	2.54003	22.9573	2.52574e-11	5.58719e-07	Mus musculus aldehyde dehydrogenase family 3, subfamily
Cyp1b1	ILMN_1232716	3.10032	18.3063	3.61052e-10	3.99341e-06	Mus musculus cytochrome P450, family 1, subfamily b, po
Cbr3	ILMN_2896768	2.09237	15.7178	2.12005e-09	1.56325e-05	Mus musculus carbonyl reductase 3 (Cbr3), mRNA.
Adh7	ILMN_2621448	2.54487	13.4431	1.27098e-08	7.02883e-05	Mus musculus alcohol dehydrogenase 7 (class IV), mu or
Cyp1a1	ILMN_2613985	2.15611	11.9606	4.74897e-08	0.000178833	Mus musculus cytochrome P450, family 1, subfamily a, po
Cxcl17	ILMN_2783414	1.21765	11.78	5.62907e-08	0.000178833	Mus musculus cDNA sequence BC024561 (BC024561), mRNA.
Cbr3	ILMN_2608811	1.99136	11.7744	5.659e-08	0.000178833	Mus musculus carbonyl reductase 3 (Cbr3), mRNA.
Cxcl17	ILMN_1226394	1.2236	10.4917	2.02769e-07	0.000464937	Mus musculus chemokine (C-X-C motif) ligand 17 (Cxcl17)
Selenbp2	ILMN_2939652	1.11181	10.4726	2.06863e-07	0.000464937	Mus musculus selenium binding protein 2 (Selenbp2), mRN
Retnla	ILMN_1226472	1.54071	10.4369	2.14753e-07	0.000464937	Mus musculus resistin like alpha (Retnla), mRNA.
Akr1b8	ILMN_1219188	2.01799	10.3667	2.31197e-07	0.000464937	Mus musculus aldo-keto reductase family 1, member B8 (A
Ahrr	ILMN_2729783	1.1457	8.86933	1.23859e-06	0.00228324	Mus musculus aryl-hydrocarbon receptor repressor (Ahrr)
Gsta4	ILMN_2892441	0.840094	8.59005	1.73479e-06	0.00295195	Mus musculus glutathione S-transferase, alpha 4 (Gsta4)
Gstp1	ILMN_2677046	0.883128	8.49325	1.95338e-06	0.00308648	Mus musculus glutathione S-transferase, pi 1 (Gstp1), m
Gstp1	ILMN_1223230	0.873579	8.35332	2.32305e-06	0.00342589	Mus musculus glutathione S-transferase, pi 1 (Gstp1), m
BC048546	ILMN_2984219	0.842845	8.18932	2.85404e-06	0.00394589	Mus musculus cDNA sequence BC048546 (BC048546), mRNA.
Cnga2	ILMN_2685553	1.08471	8.00523	3.60872e-06	0.00443491	Mus musculus cyclic nucleotide gated channel alpha 2 (C
Ces1f	ILMN_1238140	1.75715	7.81728	4.60379e-06	0.00536003	Mus musculus expressed sequence AU018778 (AU018778), mR
Syt5	ILMN_1220815	0.83231	7.66549	5.62121e-06	0.00592128	Mus musculus synaptotagmin V (Syt5), mRNA.
Entpd5	ILMN_1215096	1.06314	7.52015	6.82299e-06	0.00686052	Mus musculus ectonucleoside triphosphate diphosphohydro
BC048546	ILMN_2531773	0.863273	7.15894	1.11669e-05	0.00968131	Mus musculus cDNA sequence BC048546 (BC048546), mRNA.
Ugt1a10	ILMN_2930203	0.770384	7.0504	1.29898e-05	0.00975709	Mus musculus UDP glycosyltransferase 1 family, polypept
Ikbkg	ILMN_2630423	0.777035	7.04316	1.31221e-05	0.00975709	Mus musculus inhibitor of kappaB kinase gamma (Ikbkg),
Gsto1	ILMN_1254523	0.889581	7.01383	1.36734e-05	0.00975709	Mus musculus glutathione S-transferase omega 1 (Gsto1),
Gsta2	ILMN_1248849	1.90974	6.8221	1.79421e-05	0.0120272	Mus musculus glutathione S-transferase, alpha 2 (Yc2) (
Tmtc1	ILMN_2810955	0.621235	6.72667	2.05769e-05	0.0130052	Mus musculus transmembrane and tetratricopeptide repeat
Cyp2a5	ILMN_3159131	1.60648	6.66297	2.25627e-05	0.0137143	Mus musculus cytochrome P450, family 2, subfamily a, po
Gclm	ILMN_1256354	1.34264	6.63725	2.34211e-05	0.0137143	Mus musculus glutamate-cysteine ligase , modifier subun
Abcb6	ILMN_2833596	0.751134	6.46938	2.99514e-05	0.0161599	Mus musculus ATP-binding cassette, sub-family B (MDR/TA
Fetub	ILMN_2761645	0.681308	6.34525	3.60128e-05	0.018603	Mus musculus fetuin beta (Fetub), transcript variant 1,
Gjb3	ILMN_2879102	0.909287	6.32711	3.70024e-05	0.018603	Mus musculus gap junction protein, beta 3 (Gjb3), mRNA.
Artn	ILMN_2941280	1.56675	6.2996	3.85588e-05	0.0189546	Mus musculus artemin (Artn), mRNA.
Ugt1a6a	ILMN_2418855	0.956738	6.27297	4.01312e-05	0.0192987	Mus musculus UDP glucuronosyltransferase 1 family, poly
Kank4	ILMN_1222183	0.9158	6.19095	4.54173e-05	0.0213761	Mus musculus KN motif and ankyrin repeat domains 4 (Kan
Tmem38a	ILMN_1245673	0.780353	6.12039	5.05552e-05	0.0228275	Mus musculus transmembrane protein 38A (Tmem38a), mRNA.
Gstp1	ILMN_2793329	0.933995	6.12027	5.0565e-05	0.0228275	Mus musculus glutathione S-transferase, pi 1 (Gstp1), m
Acox2	ILMN_1252618	0.830811	6.05912	5.55181e-05	0.0245623	Mus musculus acyl-Coenzyme A oxidase 2, branched chain
Cacna1h	ILMN_1246201	0.919365	6.02398	5.85944e-05	0.0253293	Mus musculus calcium channel, voltage-dependent, T type
Tmc5	ILMN_2505970	1.32328	6.01355	5.95418e-05	0.0253293	Mus musculus transmembrane channel-like gene family 5 (
Gstp2	ILMN_2917386	1.37643	5.92763	6.79926e-05	0.026594	Mus musculus glutathione S-transferase, pi 2 (Gstp2), m
Gpnmb	ILMN_2648669	0.688534	5.91082	6.97894e-05	0.026594	Mus musculus glycoprotein (transmembrane) nmb (Gpnmb),
Cbr1	ILMN_1236522	0.800703	5.90039	7.09302e-05	0.026594	Mus musculus carbonyl reductase 1 (Cbr1), mRNA.
Ikbkg	ILMN_2598585	0.630747	5.87239	7.40898e-05	0.0273157	Mus musculus inhibitor of kappaB kinase gamma (Ikbkg),
Shh	ILMN_2610013	0.705657	5.85156	7.65363e-05	0.0277551	Mus musculus sonic hedgehog (Shh), mRNA.
Scgb3a1	ILMN_2638082	2.21999	5.77276	8.65946e-05	0.0308961	Mus musculus secretoglobin, family 3A, member 1 (Scgb3a
Hscb	ILMN_2611037	0.677917	5.71263	9.5205e-05	0.032522	Mus musculus HscB iron-sulfur cluster co-chaperone homo
Liph	ILMN_1217063	0.648416	5.68393	9.96291e-05	0.032522	Mus musculus lipase, member H (Liph), transcript varian
Pmm1	ILMN_2611027	0.708636	5.68133	0.00010004	0.032522	Mus musculus phosphomannomutase 1 (Pmm1), mRNA.
Hs3st1	ILMN_1253182	0.559992	5.67338	0.00010131	0.032522	Mus musculus heparan sulfate (glucosamine) 3-O-sulfotra
Ier3	ILMN_1216764	0.880273	5.62146	0.000110028	0.0341737	Mus musculus immediate early response 3 (Ier3), mRNA.
Adig	ILMN_2692644	1.11578	5.62045	0.000110206	0.0341737	Mus musculus cDNA sequence BC054059 (BC054059), mRNA.
D330045A20Rik	ILMN_2647856	0.550206	5.606	0.000112774	0.0341737	Mus musculus RIKEN cDNA D330045A20 gene (D330045A20Rik)
Nuak1	ILMN_1227458	0.571284	5.56808	0.000119823	0.0355808	Mus musculus NUAK family, SNF1-like kinase, 1 (Nuak1),
Blvrb	ILMN_2792868	0.476017	5.55559	0.000122243	0.0355808	Mus musculus biliverdin reductase B (flavin reductase (
Cidea	ILMN_1215446	0.734084	5.51867	0.000129709	0.0372635	Mus musculus cell death-inducing DNA fragmentation fact
Gsta3	ILMN_1241437	0.598413	5.43716	0.000147943	0.0414259	Mus musculus glutathione S-transferase, alpha 3 (Gsta3)
Igf2bp1	ILMN_3006804	0.652023	5.4257	0.000150717	0.0415349	Mus musculus insulin-like growth factor 2 mRNA binding
Atp2a1	ILMN_2666864	1.01588	5.41951	0.000152236	0.0415349	Mus musculus ATPase, Ca++ transporting, cardiac muscle,
Uchl1	ILMN_1225261	0.860742	5.41255	0.000153965	0.0415349	Mus musculus ubiquitin carboxy-terminal hydrolase L1 (U
Gtsf1l	ILMN_2980015	1.20727	5.38192	0.000161824	0.043129	Mus musculus RIKEN cDNA 2410116G06 gene (2410116G06Rik)
Sox21	ILMN_1254295	0.717455	5.36634	0.000165983	0.0437109	Mus musculus SRY-box containing gene 21 (Sox21), mRNA.
Nrxn2	ILMN_3015003	0.547346	5.32534	0.000177471	0.0461864	Mus musculus neurexin II (Nrxn2), mRNA.
Krt80	ILMN_2865335	0.587297	5.2861	0.000189252	0.0472519	Mus musculus keratin 80 (Krt80), mRNA. XM_283319 XM_895
Gtsf1l	ILMN_2732954	0.783304	5.27796	0.000191798	0.0472519	Mus musculus gametocyte specific factor 1-like (Gtsf1l)
Cyp2a5	ILMN_3079804	1.09989	5.272	0.000193687	0.0472519	Mus musculus cytochrome P450, family 2, subfamily a, po
Ddah2	ILMN_2770183	-0.519784	-5.25302	0.000199825	0.0480471	Mus musculus dimethylarginine dimethylaminohydrolase 2
Ncaph	ILMN_2797642	-0.833974	-5.26981	0.000194382	0.0472519	Mus musculus non-SMC condensin I complex, subunit H (Nc
Il2rg	ILMN_2886646	-0.769901	-5.27442	0.000192918	0.0472519	Mus musculus interleukin 2 receptor, gamma chain (Il2rg
Gap43	ILMN_1234990	-0.664347	-5.28166	0.000190637	0.0472519	Mus musculus growth associated protein 43 (Gap43), mRNA
Ryr1	ILMN_2733073	-0.895005	-5.44697	0.000145613	0.0412961	Mus musculus ryanodine receptor 1, skeletal muscle (Ryr
Emid1	ILMN_2809701	-0.563215	-5.55881	0.000121615	0.0355808	Mus musculus EMI domain containing 1 (Emid1), mRNA.
C230071H18Rik	ILMN_1223511	-0.866432	-5.60831	0.000112359	0.0341737	Mus musculus RIKEN cDNA C230071H18 gene (C230071H18Rik)
Stk17b	ILMN_1255834	-0.730526	-5.67256	0.000101443	0.032522	Mus musculus serine/threonine kinase 17b (apoptosis-ind
Gimap8	ILMN_3088269	-0.52198	-5.69964	9.71815e-05	0.032522	Mus musculus GTPase, IMAP family member 8 (Gimap8), tra
Lacc1	ILMN_2949217	-0.667138	-5.72847	9.28526e-05	0.032522	Mus musculus RIKEN cDNA 9030625A04 gene (9030625A04Rik)
Emr4	ILMN_2857422	-0.974401	-5.91492	6.93466e-05	0.026594	Mus musculus EGF-like module containing, mucin-like, ho
Ccdc88b	ILMN_2737463	-0.782599	-5.91651	6.91764e-05	0.026594	Mus musculus coiled-coil domain containing 88B (Ccdc88b
Camp	ILMN_2766604	-1.64456	-5.9587	6.47993e-05	0.0265449	Mus musculus cathelicidin antimicrobial peptide (Camp),
D0H4S114	ILMN_2680054	-0.657893	-5.95894	6.47747e-05	0.0265449	Mus musculus DNA segment, human D4S114 (D0H4S114), mRNA
Tmem252	ILMN_2599686	-1.07623	-6.33111	3.67816e-05	0.018603	Mus musculus RIKEN cDNA E030010A14 gene (E030010A14Rik)
Scn3b	ILMN_1215136	-0.833083	-6.47397	2.97492e-05	0.0161599	Mus musculus sodium channel, voltage-gated, type III, b
Scn3b	ILMN_1227604	-0.917954	-6.50782	2.83018e-05	0.0160529	Mus musculus sodium channel, voltage-gated, type III, b
Ldb2	ILMN_3112526	-0.835448	-6.63322	2.35588e-05	0.0137143	Mus musculus LIM domain binding 2 (Ldb2), transcript va
Dusp2	ILMN_3009243	-1.01312	-6.72936	2.04972e-05	0.0130052	Mus musculus dual specificity phosphatase 2 (Dusp2), mR
Tubb2b	ILMN_2825574	-0.693549	-6.9372	1.52332e-05	0.0105304	Mus musculus tubulin, beta 2b (Tubb2b), mRNA.
Cd83	ILMN_2865016	-0.787764	-7.02676	1.34274e-05	0.00975709	Mus musculus CD83 antigen (Cd83), mRNA.
Ngp	ILMN_1228832	-1.73319	-7.11632	1.18478e-05	0.0097069	Mus musculus neutrophilic granule protein (Ngp), mRNA.
Glipr2	ILMN_3053593	-0.753786	-7.14537	1.1379e-05	0.00968131	Mus musculus GLI pathogenesis-related 2 (Glipr2), mRNA.
Tubb2b	ILMN_1377919	-1.11592	-7.32117	8.93239e-06	0.00823306	Mus musculus tubulin, beta 2b (Tubb2b), mRNA.
Piezo2	ILMN_2797584	-0.763569	-7.46041	7.39402e-06	0.00711144	Mus musculus RIKEN cDNA 9430028L06 gene (9430028L06Rik)
Trp53i11	ILMN_2873131	-1.17481	-7.72443	5.20018e-06	0.00575166	Mus musculus transformation related protein 53 inducibl
Spon2	ILMN_1229547	-1.4501	-8.02847	3.50266e-06	0.00443491	Mus musculus spondin 2, extracellular matrix protein (S

## Sheet: Hhip+- CS. vs Air
Differentially expressed genes: smoke vs. air in Hhip+/- mice
symbol	ID	logFC	t	P.Value	adj.P.Val	definition
Cyp1b1	ILMN_1232716	2.12569	13.7462	1.60277e-08	0.000354549	Mus musculus cytochrome P450, family 1, subfamily b, po
D930020B18Rik	ILMN_2632688	-0.917481	-8.43233	2.80396e-06	0.0310131	Mus musculus RIKEN cDNA D930020B18 gene (D930020B18Rik)
Tinagl	ILMN_2976129	-0.989434	-7.17474	1.37454e-05	0.0967139	Mus musculus tubulointerstitial nephritis antigen-like

## Sheet: Hhip++Air vs. Hhip+--Air
Differentially expressed genes: Hhip+/+ vs. Hhip+/-, air treated mice
symbol	ID	logFC	t	P.Value	adj.P.Val	definition
Arntl	ILMN_2707510	1.05263	9.62011	5.87038e-07	0.00649293	Mus musculus aryl hydrocarbon receptor nuclear transloc
E030010A14Rik	ILMN_2599686	0.914199	8.09931	3.52635e-06	0.0154676	Mus musculus RIKEN cDNA E030010A14 gene (E030010A14Rik)
Glipr2	ILMN_3053593	0.684203	7.29739	1.00385e-05	0.0206593	Mus musculus GLI pathogenesis-related 2 (Glipr2), mRNA.
Crem	ILMN_1242622	1.0519	7.19792	1.14911e-05	0.0206593	Mus musculus cAMP responsive element modulator (Crem),
Foxd4	ILMN_2744317	1.2424	7.16146	1.20783e-05	0.0206593	Mus musculus forkhead box D4 (Foxd4), mRNA.
Spon2	ILMN_1229547	1.37649	6.87969	1.78548e-05	0.0282118	Mus musculus spondin 2, extracellular matrix protein (S
Gap43	ILMN_1234990	0.86197	6.73418	2.19357e-05	0.0323492	Mus musculus growth associated protein 43 (Gap43), mRNA
Rufy3	ILMN_2962364	0.613727	6.62266	2.57321e-05	0.0355763	Mus musculus RUN and FYVE domain containing 3 (Rufy3),
Gjb2	ILMN_1227148	0.629861	6.51613	3.0017e-05	0.0390591	Mus musculus gap junction protein, beta 2 (Gjb2), mRNA.
Ier2	ILMN_2642705	0.6963	6.33078	3.93851e-05	0.0458546	Mus musculus immediate early response 2 (Ier2), mRNA.
Fmo3	ILMN_2731963	-0.70163	-6.4511	3.30009e-05	0.0405562	Mus musculus flavin containing monooxygenase 3 (Fmo3),
Hs3st1	ILMN_1253182	-0.81267	-7.15768	1.2141e-05	0.0206593	Mus musculus heparan sulfate (glucosamine) 3-O-sulfotra
Mt3	ILMN_2764651	-2.79299	-7.26277	1.05205e-05	0.0206593	Mus musculus metallothionein 3 (Mt3), mRNA.
AU018778	ILMN_1238140	-0.999405	-7.6535	6.24959e-06	0.0172809	Mus musculus expressed sequence AU018778 (AU018778), mR
Tef	ILMN_2676052	-1.03349	-7.84172	4.89458e-06	0.0154676	Mus musculus thyrotroph embryonic factor (Tef), transcr
Adh7	ILMN_2621448	-1.01634	-7.94738	4.27478e-06	0.0154676	Mus musculus alcohol dehydrogenase 7 (class IV), mu or
Smtnl2	ILMN_2723293	-0.765428	-8.25912	2.88808e-06	0.0154676	Mus musculus smoothelin-like 2 (Smtnl2), mRNA.
Azgp1	ILMN_2837080	-0.861533	-8.4905	2.17369e-06	0.0154676	Mus musculus alpha-2-glycoprotein 1, zinc (Azgp1), mRNA
Dbp	ILMN_2616226	-2.47582	-14.7578	5.27302e-09	0.000116644	Mus musculus D site albumin promoter binding protein (D

## Sheet: Hhip+--CS vs. Hhip++-CS
Differentially expressed genes: HHIP +/- vs. HHIP +/+ in smoke treated mice
symbol	ID	logFC	t	P.Value	adj.P.Val	definition
Npr3	ILMN_3127391	1.93524	8.15275	3.62158e-06	0.0148888	Mus musculus natriuretic peptide receptor 3 (Npr3), tra
B3gnt3	ILMN_2907972	0.787101	8.07717	3.97785e-06	0.0148888	Mus musculus UDP-GlcNAc:betaGal beta-1,3-N-acetylglucos
Krt80	ILMN_2865335	1.1599	8.06505	4.03836e-06	0.0148888	Mus musculus keratin 80 (Krt80), mRNA. XM_283319 XM_895
Cbr3	ILMN_2608811	1.21724	7.81526	5.53347e-06	0.0160038	Mus musculus carbonyl reductase 3 (Cbr3), mRNA.
Limk1	ILMN_2653927	0.724499	7.78009	5.78772e-06	0.0160038	Mus musculus LIM-domain containing, protein kinase (Lim
Nos3	ILMN_2788593	0.926269	7.47002	8.65383e-06	0.0212702	Mus musculus nitric oxide synthase 3, endothelial cell
Tinagl	ILMN_2976129	1.13829	7.22291	1.20231e-05	0.0216064	Mus musculus tubulointerstitial nephritis antigen-like
Map3k6	ILMN_2947292	1.70183	7.0429	1.535e-05	0.0216064	Mus musculus mitogen-activated protein kinase kinase ki
Lama1	ILMN_2973288	1.08913	7.03739	1.5466e-05	0.0216064	Mus musculus laminin, alpha 1 (Lama1), mRNA.
Cyp1a1	ILMN_2613985	1.68704	7.01725	1.58989e-05	0.0216064	Mus musculus cytochrome P450, family 1, subfamily a, po
Cyp1b1	ILMN_1232716	0.888203	6.99496	1.63931e-05	0.0216064	Mus musculus cytochrome P450, family 1, subfamily b, po
1200003I07Rik	ILMN_3135697	0.62308	6.98564	1.66045e-05	0.0216064	Mus musculus RIKEN cDNA 1200003I07 gene (1200003I07Rik)
Dll1	ILMN_2721188	0.792692	6.87817	1.9264e-05	0.0236743	Mus musculus delta-like 1 (Drosophila) (Dll1), mRNA.
Slc6a2	ILMN_2669736	1.09428	6.80217	2.14175e-05	0.0249356	Mus musculus solute carrier family 6 (neurotransmitter
Dst	ILMN_2758234	0.662582	6.72344	2.39212e-05	0.0262268	Mus musculus dystonin (Dst), transcript variant b, mRNA
4930486L24Rik	ILMN_2698334	0.962533	6.54885	3.06559e-05	0.0294843	Mus musculus RIKEN cDNA 4930486L24 gene (4930486L24Rik)
Hspa4l	ILMN_1230843	0.751502	6.38972	3.85695e-05	0.031527	Mus musculus heat shock protein 4 like (Hspa4l), mRNA.
Lox	ILMN_2997494	1.40686	6.36631	3.99058e-05	0.031527	Mus musculus lysyl oxidase (Lox), mRNA.
Spon2	ILMN_1229547	0.87163	6.29301	4.44197e-05	0.0326212	Mus musculus spondin 2, extracellular matrix protein (S
Hspa1a	ILMN_2829594	2.08412	6.23183	4.8602e-05	0.0326212	Mus musculus heat shock protein 1A (Hspa1a), mRNA.
Myo10	ILMN_1254035	0.538728	6.15289	5.46277e-05	0.0345683	Mus musculus myosin X (Myo10), mRNA.
Ramp3	ILMN_3152486	0.99231	6.10514	5.86538e-05	0.0345683	Mus musculus receptor (calcitonin) activity modifying p
Cbr3	ILMN_2896768	1.13663	6.06953	6.18611e-05	0.0345683	Mus musculus carbonyl reductase 3 (Cbr3), mRNA.
Nos3	ILMN_2729153	0.868201	6.06615	6.21746e-05	0.0345683	Mus musculus nitric oxide synthase 3, endothelial cell
Kcne2	ILMN_2794237	0.811394	6.01308	6.73324e-05	0.0356923	Mus musculus potassium voltage-gated channel, Isk-relat
Fgd5	ILMN_2741465	0.607437	6.0088	6.77672e-05	0.0356923	Mus musculus FYVE, RhoGEF and PH domain containing 5 (F
Caskin2	ILMN_1259822	0.695873	5.9565	7.33344e-05	0.0358341	Mus musculus CASK-interacting protein 2 (Caskin2), mRNA
Phlda2	ILMN_2425029	0.776225	5.94965	7.40988e-05	0.0358341	Mus musculus pleckstrin homology-like domain, family A,
Crem	ILMN_1242622	0.706788	5.90603	7.91674e-05	0.0364846	Mus musculus cAMP responsive element modulator (Crem),
Slc6a2	ILMN_1247040	0.883193	5.7245	0.000104566	0.0420135	Mus musculus solute carrier family 6 (neurotransmitter
Dtna	ILMN_1222187	0.996755	5.65846	0.000115837	0.0434312	Mus musculus dystrobrevin alpha (Dtna), transcript vari
Dhh	ILMN_2595664	0.985477	5.58464	0.000129977	0.0436632	Mus musculus desert hedgehog (Dhh), mRNA.
Dapk1	ILMN_2737982	0.527614	5.51785	0.000144345	0.0451614	Mus musculus death associated protein kinase 1 (Dapk1),
Nos3	ILMN_2713835	0.830494	5.47586	0.000154229	0.0451614	Mus musculus nitric oxide synthase 3, endothelial cell
Mrps6	ILMN_1246725	0.538853	5.43951	0.000163365	0.0451614	Mus musculus mitochondrial ribosomal protein S6 (Mrps6)
Scoc	ILMN_1216231	0.789234	5.43607	0.000164261	0.0451614	Mus musculus short coiled-coil protein (Scoc), transcri
Gstp1	ILMN_2793329	0.685802	5.42411	0.000167408	0.0451614	Mus musculus glutathione S-transferase, pi 1 (Gstp1), m	19 differentially expressed gene in air group comaring HHIP +/+ to HHIP +/-
Dapk1	ILMN_3155915	0.569427	5.40134	0.000173576	0.0456109	Mus musculus death associated protein kinase 1 (Dapk1),
Arl5b	ILMN_2988191	0.598874	5.3954	0.000175225	0.0456109	Mus musculus ADP-ribosylation factor-like 5B (Arl5b), m
Coro2b	ILMN_2902228	0.79702	5.34718	0.000189237	0.047035	Mus musculus coronin, actin binding protein, 2B (Coro2b
Pmvk	ILMN_1227596	0.573205	5.30765	0.000201603	0.0477944	Mus musculus phosphomevalonate kinase (Pmvk), mRNA.
Zfp330	ILMN_2825109	0.810152	5.30704	0.000201802	0.0477944	Mus musculus zinc finger protein 330 (Zfp330), mRNA.
Tmtc1	ILMN_2810955	0.644996	5.29498	0.000205745	0.0477944	Mus musculus transmembrane and tetratricopeptide repeat
1300014I06Rik	ILMN_1219591	0.999479	5.28578	0.000208811	0.0477944	Mus musculus RIKEN cDNA 1300014I06 gene (1300014I06Rik)
Mafg	ILMN_2764883	0.534218	5.2835	0.000209577	0.0477944	Mus musculus v-maf musculoaponeurotic fibrosarcoma onco
Ikbkg	ILMN_2630423	0.557354	5.27473	0.000212553	0.0479785	Mus musculus inhibitor of kappaB kinase gamma (Ikbkg),
Slc6a2	ILMN_2922875	1.31722	5.26118	0.000217242	0.0480561	Mus musculus solute carrier family 6 (neurotransmitter
Klhl6	ILMN_2840514	-0.936943	-5.2195	0.000232355	0.0499021	Mus musculus kelch-like 6 (Drosophila) (Klhl6), mRNA.
Evl	ILMN_2731454	-0.644356	-5.22372	0.000230775	0.0499021	Mus musculus Ena-vasodilator stimulated phosphoprotein
Pip4k2a	ILMN_2717439	-0.582415	-5.22924	0.000228729	0.0499021	Mus musculus phosphatidylinositol-5-phosphate 4-kinase,
Il17rb	ILMN_2770260	-0.71864	-5.26215	0.000216901	0.0480561	Mus musculus interleukin 17 receptor B (Il17rb), mRNA.
Arap1	ILMN_3138028	-0.559858	-5.28999	0.000207402	0.0477944	Mus musculus ArfGAP with RhoGAP domain, ankyrin repeat
F9	ILMN_2660793	-0.820785	-5.3155	0.000199082	0.0477944	Mus musculus coagulation factor IX (F9), mRNA.
1200013B08Rik	ILMN_2933887	-0.947292	-5.33463	0.000193073	0.0474553	Mus musculus RIKEN cDNA 1200013B08 gene (1200013B08Rik)
Ms4a7	ILMN_3091003	-1.04665	-5.35631	0.000186495	0.0468802	Mus musculus membrane-spanning 4-domains, subfamily A,
Gjc2	ILMN_2597606	-0.550791	-5.35826	0.000185915	0.0468802	Mus musculus gap junction protein, gamma 2 (Gjc2), tran
Il2ra	ILMN_1233474	-0.881093	-5.38058	0.000179412	0.0461485	Mus musculus interleukin 2 receptor, alpha chain (Il2ra
Sidt1	ILMN_1248211	-1.10213	-5.39528	0.00017526	0.0456109	Mus musculus SID1 transmembrane family, member 1 (Sidt1
Kcnab2	ILMN_2724785	-1.00886	-5.43022	0.000165791	0.0451614	Mus musculus potassium voltage-gated channel, shaker-re
Tlr11	ILMN_2795644	-0.635296	-5.43264	0.000165157	0.0451614	Mus musculus toll-like receptor 11 (Tlr11), mRNA.
Tbxa2r	ILMN_1248837	-0.587699	-5.43512	0.000164507	0.0451614	Mus musculus thromboxane A2 receptor (Tbxa2r), mRNA.
Nsg2	ILMN_2890515	-1.01673	-5.43852	0.000163624	0.0451614	Mus musculus neuron specific gene family member 2 (Nsg2
Hcst	ILMN_1220418	-0.928499	-5.45244	0.000160052	0.0451614	Mus musculus hematopoietic cell signal transducer (Hcst
Abhd8	ILMN_3002505	-0.563843	-5.46316	0.000157358	0.0451614	Mus musculus abhydrolase domain containing 8 (Abhd8), m
A430107D22Rik	ILMN_1232760	-1.11369	-5.47456	0.000154546	0.0451614	Mus musculus RIKEN cDNA A430107D22 gene (A430107D22Rik)
Selplg	ILMN_2820893	-0.822864	-5.47867	0.000153547	0.0451614	Mus musculus selectin, platelet (p-selectin) ligand (Se
LOC100048841	ILMN_1221516	-0.960265	-5.48274	0.000152564	0.0451614	PREDICTED: Mus musculus similar to activation-inducible
Cd6	ILMN_2769330	-1.36971	-5.50877	0.000146423	0.0451614	Mus musculus CD6 antigen (Cd6), transcript variant 2, m
Ryr1	ILMN_2733073	-0.660216	-5.54506	0.000138298	0.0451614	Mus musculus ryanodine receptor 1, skeletal muscle (Ryr
Crip3	ILMN_2597432	-0.804831	-5.58318	0.000130273	0.0436632	Mus musculus cysteine-rich protein 3 (Crip3), transcrip
Hap1	ILMN_1244829	-0.62863	-5.58734	0.000129428	0.0436632	Mus musculus huntingtin-associated protein 1 (Hap1), mR
Fam169b	ILMN_3014674	-1.1034	-5.5897	0.000128951	0.0436632	Mus musculus family with sequence similarity 169, membe
Haao	ILMN_2607951	-1.10766	-5.59666	0.000127555	0.0436632	Mus musculus 3-hydroxyanthranilate 3,4-dioxygenase (Haa
Ptpn18	ILMN_2821460	-0.9575	-5.60916	0.000125088	0.0436632	Mus musculus protein tyrosine phosphatase, non-receptor
9030625A04Rik	ILMN_2949217	-0.655738	-5.64152	0.000118931	0.0436632	Mus musculus RIKEN cDNA 9030625A04 gene (9030625A04Rik)
Tex14	ILMN_2620323	-0.668393	-5.66649	0.0001144	0.0434312	Mus musculus testis expressed gene 14 (Tex14), mRNA.
Ccdc88b	ILMN_2737463	-0.871822	-5.70207	0.000108258	0.0420135	Mus musculus coiled-coil domain containing 88B (Ccdc88b
Il2rg	ILMN_2886646	-0.739593	-5.70324	0.000108062	0.0420135	Mus musculus interleukin 2 receptor, gamma chain (Il2rg
Srpk3	ILMN_2684515	-1.39719	-5.71304	0.000106435	0.0420135	Mus musculus serine/arginine-rich protein specific kina
Lat2	ILMN_2473562	-0.889954	-5.75427	9.98701e-05	0.0416835	Mus musculus linker for activation of T cells family, m
Evi2b	ILMN_3049896	-0.75717	-5.75432	9.98631e-05	0.0416835	Mus musculus ecotropic viral integration site 2b (Evi2b
Itgb7	ILMN_1227434	-1.07823	-5.80144	9.2881e-05	0.0402867	Mus musculus integrin beta 7 (Itgb7), mRNA.
Ctsw	ILMN_2721399	-1.08551	-5.81919	9.03867e-05	0.0399889	Mus musculus cathepsin W (Ctsw), mRNA.
Ncf1	ILMN_2829457	-0.946807	-5.82619	8.94236e-05	0.0399889	Mus musculus neutrophil cytosolic factor 1 (Ncf1), mRNA
Fancd2	ILMN_3161617	-0.731878	-5.92982	7.63595e-05	0.0359393	Mus musculus Fanconi anemia, complementation group D2 (
Dennd1c	ILMN_2672353	-0.911589	-5.94594	7.4516e-05	0.0358341	Mus musculus DENN/MADD domain containing 1C (Dennd1c),
H2-M2	ILMN_2964185	-1.98892	-5.96275	7.26441e-05	0.0358341	Mus musculus histocompatibility 2, M region locus 2 (H2
Irf4	ILMN_2623699	-1.48029	-6.06259	6.25076e-05	0.0345683	Mus musculus interferon regulatory factor 4 (Irf4), mRN
Slc11a1	ILMN_2983516	-0.789388	-6.06519	6.22647e-05	0.0345683	Mus musculus solute carrier family 11 (proton-coupled d
Rec8	ILMN_2684093	-0.917384	-6.0946	5.9584e-05	0.0345683	Mus musculus REC8 homolog (yeast) (Rec8), mRNA.
Chst3	ILMN_2864170	-0.816164	-6.23097	4.86641e-05	0.0326212	Mus musculus carbohydrate (chondroitin 6/keratan) sulfo
Arhgap4	ILMN_2677876	-1.23823	-6.26678	4.61641e-05	0.0326212	Mus musculus Rho GTPase activating protein 4 (Arhgap4),
Prss35	ILMN_2609897	-0.838331	-6.27616	4.55321e-05	0.0326212	Mus musculus protease, serine, 35 (Prss35), mRNA.
Chst3	ILMN_2864172	-0.770187	-6.39086	3.85056e-05	0.031527	Mus musculus carbohydrate (chondroitin 6/keratan) sulfo
Pou2f2	ILMN_2687602	-1.25319	-6.43732	3.59964e-05	0.031527	Mus musculus POU domain, class 2, transcription factor
Pstpip1	ILMN_2665666	-0.957437	-6.47468	3.41048e-05	0.0314347	Mus musculus proline-serine-threonine phosphatase-inter
Tlr1	ILMN_1236908	-1.3175	-6.60391	2.8337e-05	0.0284928	Mus musculus toll-like receptor 1 (Tlr1), mRNA.
Fyb	ILMN_3006219	-0.902507	-6.69509	2.48977e-05	0.0262268	Mus musculus FYN binding protein (Fyb), mRNA.
Prkcb	ILMN_1225085	-1.279	-6.98678	1.65785e-05	0.0216064	Mus musculus protein kinase C, beta (Prkcb), mRNA.
Cdc6	ILMN_2597255	-0.68388	-7.18231	1.26995e-05	0.0216064	Mus musculus cell division cycle 6 homolog (S. cerevisi
Ssbp4	ILMN_2900827	-0.949392	-8.74336	1.77695e-06	0.0131027	Mus musculus single stranded DNA binding protein 4 (Ssb
Wisp2	ILMN_2486906	-1.36597	-9.94674	4.63384e-07	0.00512526	Mus musculus WNT1 inducible signaling pathway protein 2
Dnase2a	ILMN_2975892	-0.890378	-10.4077	2.86529e-07	0.00512526	Mus musculus deoxyribonuclease II alpha (Dnase2a), mRNA
