# Supplementary material for: Haploinsufficiency of Hedgehog interacting protein causes increased emphysema induced by cigarette smoke through network rewiring
Source: Genome Med. 2015 Feb 14;7(1):12. doi: 10.1186/s13073-015-0137-3 (PMC4355149; doi:10.1186/s13073-015-0137-3)
Supplement: Additional file 4: Table S2. — List of 266 genes that showed statistically significant gene-by-treatment interaction (http://www.genemania.org/) [7] using the default list of networks and weighting. [file 13073_2015_137_MOESM4_ESM.xlsx]

## Sheet: Sheet1
	List of genes that showed statistically significant gene-by-treatment interaction
symbol	Probe ID	logFC	t	P.Value	adj.P.Val	treatment.p.value	genotype.p.value	definition
Adh7	ILMN_2621448	-2.36269	-7.72744	1.0641e-07	0.0023539	0.408526	2.91274e-06	Mus musculus alcohol dehydrogenase 7 (class IV), mu or
Cbr3	ILMN_2896768	-1.52612	-7.32021	2.53809e-07	0.00280725	0.000891296	1.10327e-07	Mus musculus carbonyl reductase 3 (Cbr3), mRNA.
Tmtc1	ILMN_2810955	-1.21919	-6.76445	8.61253e-07	0.00466483	0.000112113	4.58186e-05	Mus musculus transmembrane and tetratricopeptide repeat
Lacc1	ILMN_2949217	1.21809	6.66184	1.08394e-06	0.00466483	0.000320338	4.46366e-05	Mus musculus RIKEN cDNA 9030625A04 gene (9030625A04Rik)
Prkcb	ILMN_1225085	1.90226	6.61746	1.1978e-06	0.00466483	1.6008e-05	2.50897e-06	Mus musculus protein kinase C, beta (Prkcb), mRNA.
Slfn2	ILMN_1219074	1.24735	6.36987	2.10066e-06	0.00466483	0.000253967	0.000277711	Mus musculus schlafen 2 (Slfn2), mRNA.
Rassf5	ILMN_2825020	1.15489	6.36211	2.13824e-06	0.00466483	0.00132713	9.83072e-05	Mus musculus Ras association (RalGDS/AF-6) domain famil
Nrep	ILMN_2680054	0.827624	6.32346	2.33589e-06	0.00466483	0.0802557	0.00904025	Mus musculus DNA segment, human D4S114 (D0H4S114), mRNA
Ncf1	ILMN_2829457	1.51275	6.27619	2.6032e-06	0.00466483	5.44279e-05	1.4025e-05	Mus musculus neutrophil cytosolic factor 1 (Ncf1), mRNA
Arhgap24	ILMN_2728038	-0.947965	-6.27358	2.61888e-06	0.00466483	0.000150139	0.000106439	Mus musculus Rho GTPase activating protein 24 (Arhgap24
Gimap8	ILMN_3088269	0.687693	6.27211	2.62773e-06	0.00466483	0.0439598	2.22788e-05	Mus musculus GTPase, IMAP family member 8 (Gimap8), tra
Cbr3	ILMN_2608811	-1.32627	-6.26381	2.67829e-06	0.00466483	0.000205993	4.60399e-08	Mus musculus carbonyl reductase 3 (Cbr3), mRNA.
Arhgap4	ILMN_2677876	1.59736	6.25367	2.74141e-06	0.00466483	0.000114186	7.02823e-07	Mus musculus Rho GTPase activating protein 4 (Arhgap4),
Dennd1c	ILMN_2672353	1.26085	6.18286	3.22685e-06	0.00487702	4.59947e-05	2.34481e-06	Mus musculus DENN/MADD domain containing 1C (Dennd1c),
Selplg	ILMN_2820893	1.25584	6.15245	3.46151e-06	0.00487702	0.000256977	9.93236e-06	Mus musculus selectin, platelet (p-selectin) ligand (Se
Hs3st1	ILMN_1253182	-1.04206	-6.14427	3.52752e-06	0.00487702	0.000577296	0.068913	Mus musculus heparan sulfate (glucosamine) 3-O-sulfotra
Hcst	ILMN_1220418	1.35348	6.11117	3.80815e-06	0.0049553	2.27639e-05	5.81898e-06	Mus musculus hematopoietic cell signal transducer (Hcst
Cyp1a1	ILMN_2613985	-1.82036	-6.05376	4.35024e-06	0.00534621	0.12864	6.90137e-08	Mus musculus cytochrome P450, family 1, subfamily a, po
Kank4	ILMN_1222183	-1.65847	-5.95015	5.53641e-06	0.00644584	0.00106376	0.000134831	Mus musculus KN motif and ankyrin repeat domains 4 (Kan
Prr33	ILMN_1259400	1.16232	5.88886	6.38886e-06	0.0070664	0.000189881	1.34434e-05	PREDICTED: Mus musculus predicted gene, ENSMUSG00000043
Gnmt	ILMN_1221105	-1.10169	-5.58497	1.30707e-05	0.0134709	1.13642e-05	0.0017228	Mus musculus glycine N-methyltransferase (Gnmt), mRNA.
Ppl	ILMN_3155363	-0.999262	-5.57457	1.33972e-05	0.0134709	0.00200849	0.00034632	Mus musculus periplakin (Ppl), mRNA.
Glipr2	ILMN_3053593	1.05491	5.5506	1.41813e-05	0.0136394	0.0354965	0.0114824	Mus musculus GLI pathogenesis-related 2 (Glipr2), mRNA.
Pou2f2	ILMN_2687602	2.38166	5.51911	1.52827e-05	0.0140862	0.000524245	0.000466817	Mus musculus POU domain, class 2, transcription factor
Il2rg	ILMN_2886646	1.21349	5.46807	1.72559e-05	0.0152687	0.00983532	0.00010647	Mus musculus interleukin 2 receptor, gamma chain (Il2rg
Zc3h12d	ILMN_2680398	1.72645	5.42184	1.92663e-05	0.0153709	4.55408e-05	1.37035e-05	Mus musculus zinc finger CCCH type containing 12D (Zc3h
Plek	ILMN_1249498	1.30986	5.40837	1.98957e-05	0.0153709	0.000520916	0.000580435	Mus musculus pleckstrin (Plek), mRNA.
Stk17b	ILMN_1255834	1.38795	5.38554	2.10105e-05	0.0153709	0.00156782	0.000102799	Mus musculus serine/threonine kinase 17b (apoptosis-ind
Gadd45b	ILMN_2900653	-0.8852	-5.38342	2.11175e-05	0.0153709	0.00248394	0.000339323	Mus musculus growth arrest and DNA-damage-inducible 45
Emcn	ILMN_1259365	1.02391	5.37808	2.13886e-05	0.0153709	0.0119563	0.043936	Mus musculus endomucin (Emcn), mRNA.
Fyb	ILMN_3006219	1.59899	5.34197	2.33175e-05	0.0153709	0.00152057	0.000318216	Mus musculus FYN binding protein (Fyb), mRNA.
Lat2	ILMN_2473562	1.19331	5.33629	2.36366e-05	0.0153709	2.74436e-05	1.17985e-05	Mus musculus linker for activation of T cells family, m
Selenbp2	ILMN_2939652	-1.13496	-5.30694	2.53572e-05	0.0153709	0.879714	0.00261863	Mus musculus selenium binding protein 2 (Selenbp2), mRN
Cd1d1	ILMN_2734212	0.701247	5.29432	2.61354e-05	0.0153709	0.0072801	5.87249e-05	Mus musculus CD1d1 antigen (Cd1d1), mRNA.
Prdx6	ILMN_2623947	-1.04779	-5.29199	2.62818e-05	0.0153709	0.00011601	0.00102975	Mus musculus peroxiredoxin 6 (Prdx6), mRNA.
Rasgrp1	ILMN_1246609	1.27936	5.27944	2.70849e-05	0.0153709	0.000205744	4.1427e-06	Mus musculus RAS guanyl releasing protein 1 (Rasgrp1),
Dtna	ILMN_1222187	-1.24407	-5.27932	2.70924e-05	0.0153709	0.000431423	5.142e-06	Mus musculus dystrobrevin alpha (Dtna), transcript vari
Tnfaip3	ILMN_1252202	1.51235	5.27927	2.70962e-05	0.0153709	0.00750798	0.00179212	Mus musculus tumor necrosis factor, alpha-induced prote
Sh3kbp1	ILMN_2755443	0.805406	5.27102	2.76375e-05	0.0153709	0.000560585	8.47415e-06	Mus musculus SH3-domain kinase binding protein 1 (Sh3kb
Car5b	ILMN_2674140	-0.739018	-5.26866	2.77943e-05	0.0153709	0.0269855	5.22541e-05	Mus musculus carbonic anhydrase 5b, mitochondrial (Car5
Pip4k2a	ILMN_2717439	0.866343	5.23286	3.02881e-05	0.0163097	0.00118902	5.63906e-05	Mus musculus phosphatidylinositol-5-phosphate 4-kinase,
Trp53i11	ILMN_2873131	1.56155	5.22364	3.09664e-05	0.0163097	0.0809349	0.0225263	Mus musculus transformation related protein 53 inducibl
Ccdc88b	ILMN_2737463	1.28978	5.19648	3.30549e-05	0.0170048	0.00851702	5.74284e-05	Mus musculus coiled-coil domain containing 88B (Ccdc88b
Adssl1	ILMN_2958099	0.881643	5.17826	3.45353e-05	0.0171062	0.00269661	0.00095997	Mus musculus adenylosuccinate synthetase like 1 (Adssl1
Sash3	ILMN_2933887	1.21287	5.14368	3.7533e-05	0.0171062	0.000110051	1.04033e-05	Mus musculus RIKEN cDNA 1200013B08 gene (1200013B08Rik)
Krt80	ILMN_2865335	-1.21798	-5.13557	3.82733e-05	0.0171062	0.00108311	6.1407e-07	Mus musculus keratin 80 (Krt80), mRNA. XM_283319 XM_895
Car5b	ILMN_2670368	-0.881437	-5.1219	3.95542e-05	0.0171062	0.0346645	0.0011867	Mus musculus carbonic anhydrase 5b, mitochondrial (Car5
Coro1a	ILMN_2714796	1.31544	5.12157	3.95862e-05	0.0171062	0.000747367	0.000100843	Mus musculus coronin, actin binding protein 1A (Coro1a)
Ptpn6	ILMN_3113420	1.24616	5.1183	3.98996e-05	0.0171062	0.000336425	3.87999e-05	Mus musculus protein tyrosine phosphatase, non-receptor
Arhgdib	ILMN_2789948	1.27918	5.11519	4.01993e-05	0.0171062	0.000210425	2.21282e-05	Mus musculus Rho, GDP dissociation inhibitor (GDI) beta
Aldh3a1	ILMN_1253178	-1.47185	-5.10878	4.0825e-05	0.0171062	2.95291e-05	0.000138645	Mus musculus aldehyde dehydrogenase family 3, subfamily
BC024561	ILMN_2783414	-0.761749	-5.10635	4.10653e-05	0.0171062	0.000276255	0.00598296	Mus musculus cDNA sequence BC024561 (BC024561), mRNA.
Ipo13	ILMN_2617265	-0.70332	-5.0911	4.26031e-05	0.0171062	0.00584678	0.000466657	Mus musculus importin 13 (Ipo13), mRNA.
Sult1a1	ILMN_2745370	-1.2112	-5.07506	4.42841e-05	0.0171062	4.15351e-05	0.0087177	Mus musculus sulfotransferase family 1A, phenol-preferr
Marcksl1	ILMN_1250438	1.71911	5.06964	4.48668e-05	0.0171062	0.00235611	0.000509377	Mus musculus MARCKS-like 1 (Marcksl1), mRNA.
Tex11	ILMN_2599470	-1.13489	-5.06418	4.54625e-05	0.0171062	0.00126974	0.124701	Mus musculus testis expressed gene 11 (Tex11), mRNA.
Fvt1	ILMN_2832608	-0.90062	-5.06119	4.57916e-05	0.0171062	0.0258477	0.00457314	Mus musculus follicular lymphoma variant translocation
Clec4d	ILMN_2705628	1.98414	5.05729	4.62249e-05	0.0171062	0.00479759	0.100926	Mus musculus C-type lectin domain family 4, member d (C
Ptprc	ILMN_2671984	1.52256	5.05567	4.64064e-05	0.0171062	0.00176351	0.000746805	Mus musculus protein tyrosine phosphatase, receptor typ
S3-12	ILMN_2588249	-1.42505	-5.05111	4.69201e-05	0.0171062	0.00121465	0.00563069	Mus musculus plasma membrane associated protein, S3-12
Lpcat2	ILMN_2627920	1.49467	5.04399	4.77339e-05	0.0171062	0.0121375	0.0308761	Mus musculus lysophosphatidylcholine acyltransferase 2
Kank4	ILMN_2655586	-1.40695	-5.04216	4.79447e-05	0.0171062	0.00210536	0.000417419	Mus musculus KN motif and ankyrin repeat domains 4 (Kan
Gclm	ILMN_1256354	-1.2227	-5.02074	5.04915e-05	0.0177289	0.493428	1.10352e-05	Mus musculus glutamate-cysteine ligase , modifier subun
Otud7b	ILMN_3122383	-0.948138	-5.00011	5.30732e-05	0.0182255	0.00179968	0.00026181	Mus musculus OTU domain containing 7B (Otud7b), transcr
Coro1a	ILMN_2747060	1.5216	4.99638	5.35534e-05	0.0182255	0.000759991	8.97213e-05	Mus musculus coronin, actin binding protein 1A (Coro1a)
Hspa4l	ILMN_1230843	-0.916488	-4.98319	5.52892e-05	0.0182704	0.00754939	8.27355e-06	Mus musculus heat shock protein 4 like (Hspa4l), mRNA.
Spef1	ILMN_2951596	-0.736888	-4.98283	5.53374e-05	0.0182704	0.00011834	0.022089	Mus musculus sperm flagellar 1 (Spef1), mRNA.
Gmfg	ILMN_1222471	0.933334	4.96094	5.83469e-05	0.0185111	0.0160838	0.00225177	Mus musculus glia maturation factor, gamma (Gmfg), tran
Lifr	ILMN_2829008	-0.849212	-4.95961	5.85352e-05	0.0185111	0.00181226	0.0275301	Mus musculus leukemia inhibitory factor receptor (Lifr)
Csf2rb	ILMN_2688262	0.906543	4.9591	5.86083e-05	0.0185111	0.000732091	0.0277291	Mus musculus colony stimulating factor 2 receptor, beta
Xdh	ILMN_1239055	-1.16399	-4.95346	5.94135e-05	0.0185111	0.000577699	0.0033968	Mus musculus xanthine dehydrogenase (Xdh), mRNA.
Rangrf	ILMN_2707147	-0.802899	-4.94312	6.09191e-05	0.0187166	0.0012959	0.00378924	Mus musculus RAN guanine nucleotide release factor (Ran
Fitm2	ILMN_2858399	-0.659938	-4.92608	6.34855e-05	0.0191028	0.00112598	8.59509e-05	Mus musculus RIKEN cDNA D930001I22 gene (D930001I22Rik)
Cyp2b10	ILMN_2594926	-0.950333	-4.92337	6.39034e-05	0.0191028	0.00421163	0.0369008	Mus musculus cytochrome P450, family 2, subfamily b, po
Sh3kbp1	ILMN_2881019	0.841036	4.91207	6.56783e-05	0.0192715	0.000304353	0.000229438	Mus musculus SH3-domain kinase binding protein 1 (Sh3kb
Wnt7b	ILMN_2789692	-1.42352	-4.90874	6.62101e-05	0.0192715	0.11311	0.000816396	Mus musculus wingless-related MMTV integration site 7B
Stk35	ILMN_3155190	-0.655641	-4.90212	6.72808e-05	0.0193288	0.0462364	0.00238979	Mus musculus serine/threonine kinase 35 (Stk35), transc
Gmfg	ILMN_1227907	1.04686	4.88362	7.03656e-05	0.0198569	0.0107448	0.000463222	Mus musculus glia maturation factor, gamma (Gmfg), tran
Lcp1	ILMN_1216871	1.17851	4.88042	7.09142e-05	0.0198569	0.00080198	0.000221769	Mus musculus lymphocyte cytosolic protein 1 (Lcp1), mRN
Vav1	ILMN_1224077	1.12215	4.84764	7.67835e-05	0.0208604	0.000356345	5.94373e-05	Mus musculus vav 1 oncogene (Vav1), mRNA.
Dcpp2	ILMN_1221839	1.1356	4.84579	7.71289e-05	0.0208604	0.00907701	0.000293675	Mus musculus demilune cell and parotid protein 2 (Dcpp2
Cyba	ILMN_2806700	0.908409	4.84473	7.73272e-05	0.0208604	0.00328013	0.00013477	Mus musculus cytochrome b-245, alpha polypeptide (Cyba)
Ece1	ILMN_2745993	-0.717375	-4.83261	7.9635e-05	0.0211001	6.84498e-05	0.000194552	Mus musculus endothelin converting enzyme 1 (Ece1), mRN
Prss8	ILMN_2740965	-0.675041	-4.82501	8.11183e-05	0.0211001	0.016081	0.0223154	Mus musculus protease, serine, 8 (prostasin) (Prss8), m
Rdh12	ILMN_2836501	1.46379	4.81848	8.2415e-05	0.0211001	0.0645177	0.0523798	Mus musculus retinol dehydrogenase 12 (Rdh12), mRNA.
Slc6a2	ILMN_2669736	-1.17904	-4.81733	8.26449e-05	0.0211001	0.007718	2.33845e-06	Mus musculus solute carrier family 6 (neurotransmitter
Ly6c1	ILMN_1254927	-0.921823	-4.81476	8.31624e-05	0.0211001	0.00265599	0.00045426	Mus musculus lymphocyte antigen 6 complex, locus C1 (Ly
Il1r2	ILMN_2611000	1.96781	4.81093	8.39387e-05	0.0211001	0.0886056	0.0301033	Mus musculus interleukin 1 receptor, type II (Il1r2), m
Hspb8	ILMN_2944366	-1.05501	-4.80357	8.54519e-05	0.0212108	0.00315561	0.000246308	Mus musculus heat shock protein 8 (Hspb8), mRNA.
H6pd	ILMN_1244188	-0.567937	-4.79952	8.62968e-05	0.0212108	0.0344523	0.0328178	Mus musculus hexose-6-phosphate dehydrogenase (glucose
Was	ILMN_2501489	1.35819	4.7875	8.88536e-05	0.0215992	0.0012765	0.000418764	Mus musculus Wiskott-Aldrich syndrome homolog (human) (
Rhof	ILMN_2992047	1.09857	4.77676	9.1203e-05	0.0219294	0.00118112	1.35585e-05	Mus musculus ras homolog gene family, member f (Rhof),
Arhgap30	ILMN_2954575	1.12732	4.76281	9.43486e-05	0.0223545	0.000188773	9.20614e-05	Mus musculus Rho GTPase activating protein 30 (Arhgap30
Arpc1b	ILMN_2860479	0.632419	4.76001	9.49924e-05	0.0223545	0.000759477	0.00874977	Mus musculus actin related protein 2/3 complex, subunit
Pstpip1	ILMN_2665666	1.13567	4.75357	9.64904e-05	0.022468	0.00108356	1.07506e-05	Mus musculus proline-serine-threonine phosphatase-inter
Acot2	ILMN_2745889	-0.718309	-4.7397	9.97993e-05	0.0229965	0.00756596	0.000271497	Mus musculus acyl-CoA thioesterase 2 (Acot2), nuclear g
Nrxn2	ILMN_3015003	-0.958436	-4.7098	0.000107328	0.0244763	0.00918339	0.00262711	Mus musculus neurexin II (Nrxn2), mRNA.
Ptpn18	ILMN_2821460	1.10503	4.69145	0.000112227	0.0253325	0.0020251	8.87259e-06	Mus musculus protein tyrosine phosphatase, non-receptor
Ptpn6	ILMN_1220996	1.34014	4.65162	0.000123652	0.0276293	0.000460703	0.000146644	Mus musculus protein tyrosine phosphatase, non-receptor
Ltb	ILMN_1258283	1.55815	4.63969	0.000127299	0.0280412	6.91906e-05	1.67843e-05	Mus musculus lymphotoxin B (Ltb), mRNA.
5031414D18Rik	ILMN_2985657	0.976917	4.63733	0.00012803	0.0280412	0.000247581	5.8246e-05	Mus musculus RIKEN cDNA 5031414D18 gene (5031414D18Rik)
Cklf	ILMN_2729634	0.813219	4.61394	0.000135538	0.0288937	0.00918346	0.0150852	Mus musculus chemokine-like factor (Cklf), transcript v
Plekho2	ILMN_2749448	0.771792	4.61007	0.000136822	0.0288937	0.00173583	0.01024	Mus musculus pleckstrin homology domain containing, fam
Zfyve21	ILMN_2508745	-0.785084	-4.60874	0.000137263	0.0288937	0.00137958	0.0118555	Mus musculus zinc finger, FYVE domain containing 21 (Zf
P4ha2	ILMN_2789562	-0.982982	-4.60621	0.000138114	0.0288937	0.00033621	2.02727e-05	Mus musculus procollagen-proline, 2-oxoglutarate 4-diox
Nkd2	ILMN_1228631	-1.01231	-4.59573	0.000141687	0.0288937	0.0270473	0.0152825	Mus musculus naked cuticle 2 homolog (Drosophila) (Nkd2
Smarca1	ILMN_1253650	0.77191	4.59229	0.000142879	0.0288937	0.115931	0.00261031	Mus musculus SWI/SNF related, matrix associated, actin
Trim30	ILMN_1229630	0.840748	4.59185	0.00014303	0.0288937	0.00170979	0.00107058	Mus musculus tripartite motif-containing 30 (Trim30), m
Coro1a	ILMN_2787257	1.56149	4.59085	0.000143381	0.0288937	0.00152225	0.000123886	Mus musculus coronin, actin binding protein 1A (Coro1a)
Slc16a9	ILMN_2922560	-0.991918	-4.58982	0.000143738	0.0288937	0.00236332	0.308692	Mus musculus solute carrier family 16 (monocarboxylic a
Arl5c	ILMN_2943057	1.63156	4.58628	0.000144984	0.0288937	0.0135946	0.00228769	Mus musculus ADP-ribosylation factor-like 5C (Arl5c), m
Gm885	ILMN_2988199	0.856393	4.57496	0.000149042	0.0294371	0.0021472	0.0629327	Mus musculus gene model 885, (NCBI) (Gm885), mRNA.
Nfkbiz	ILMN_2755008	1.08423	4.57042	0.000150699	0.0295009	0.00195465	0.197232	Mus musculus nuclear factor of kappa light polypeptide
Tlr6	ILMN_3162337	1.07849	4.56498	0.000152709	0.0295461	0.00482895	0.00201648	Mus musculus toll-like receptor 6 (Tlr6), mRNA.
C230071H18Rik	ILMN_1223511	1.38717	4.56259	0.000153601	0.0295461	0.0241391	0.0226237	Mus musculus RIKEN cDNA C230071H18 gene (C230071H18Rik)
Bcl2a1d	ILMN_3006505	1.10255	4.54951	0.000158578	0.0301253	0.00279675	5.50958e-05	Mus musculus B-cell leukemia/lymphoma 2 related protein
Slc11a1	ILMN_2983516	1.73795	4.54756	0.000159335	0.0301253	0.0200706	0.00792701	Mus musculus solute carrier family 11 (proton-coupled d
Snx16	ILMN_2736848	-0.602124	-4.54349	0.000160922	0.0301673	0.0284663	5.88435e-05	Mus musculus sorting nexin 16 (Snx16), mRNA.
Ick	ILMN_1248854	-0.734092	-4.53438	0.000164537	0.0303238	0.0014543	0.00111598	Mus musculus intestinal cell kinase (Ick), mRNA.
Ptpre	ILMN_2826916	0.581353	4.52185	0.00016964	0.0303238	0.0327799	0.0254342	Mus musculus protein tyrosine phosphatase, receptor typ
Slc6a15	ILMN_1258914	-0.736604	-4.51468	0.000172633	0.0303238	0.000478159	0.222855	Mus musculus solute carrier family 6 (neurotransmitter
Gpr18	ILMN_1213809	1.84002	4.51346	0.000173146	0.0303238	0.000810277	0.000242623	Mus musculus G protein-coupled receptor 18 (Gpr18), mRN
Haao	ILMN_2607951	1.29684	4.51267	0.000173483	0.0303238	0.00137785	1.79762e-05	Mus musculus 3-hydroxyanthranilate 3,4-dioxygenase (Haa
B3galnt1	ILMN_2805714	-0.789836	-4.5097	0.000174742	0.0303238	0.00137697	0.00778699	Mus musculus UDP-GalNAc:betaGlcNAc beta 1,3-galactosami
Rac2	ILMN_2600678	1.51569	4.50893	0.00017507	0.0303238	0.000896547	3.19527e-05	Mus musculus RAS-related C3 botulinum substrate 2 (Rac2
Pira11	ILMN_3152792	1.2315	4.50724	0.000175792	0.0303238	0.00332041	0.00297254	Mus musculus paired-Ig-like receptor A11 (Pira11), mRNA
Btg1	ILMN_2866185	0.784404	4.50436	0.000177033	0.0303238	0.00231859	0.000430371	Mus musculus B-cell translocation gene 1, anti-prolifer
Sell	ILMN_3009860	1.29852	4.50275	0.00017773	0.0303238	0.000373682	0.00020812	Mus musculus selectin, lymphocyte (Sell), mRNA.
Jak3	ILMN_3006451	0.956598	4.5016	0.00017823	0.0303238	0.00437955	0.00804395	Mus musculus Janus kinase 3 (Jak3), mRNA.
Cytip	ILMN_1251748	0.894589	4.49908	0.000179325	0.0303238	0.0218613	0.00273727	Mus musculus cytohesin 1 interacting protein (Cytip), m
BC094916	ILMN_3151243	1.19112	4.48715	0.000184623	0.0303238	0.00148893	0.000736252	Mus musculus cDNA sequence BC094916 (BC094916), mRNA.
Clec2i	ILMN_1252488	1.15527	4.48636	0.000184977	0.0303238	0.00540043	0.00115744	Mus musculus C-type lectin domain family 2, member i (C
Coro1a	ILMN_2733793	1.6	4.48439	0.000185869	0.0303238	0.000998232	0.000215911	Mus musculus coronin, actin binding protein 1A (Coro1a)
Tef	ILMN_2676052	-0.947676	-4.48376	0.000186156	0.0303238	0.0231278	0.571673	Mus musculus thyrotroph embryonic factor (Tef), transcr
Ctsw	ILMN_2721399	1.2627	4.48339	0.000186323	0.0303238	0.000608624	1.79838e-05	Mus musculus cathepsin W (Ctsw), mRNA.
Ikbkg	ILMN_2630423	-0.625549	-4.48315	0.000186431	0.0303238	0.138994	1.12333e-05	Mus musculus inhibitor of kappaB kinase gamma (Ikbkg),
Cd52	ILMN_2910934	1.36127	4.47368	0.000190789	0.0305466	0.000187199	1.261e-05	Mus musculus CD52 antigen (Cd52), mRNA.
Slc6a2	ILMN_2922875	-1.34127	-4.47124	0.000191926	0.0305466	0.000636444	3.03188e-06	Mus musculus solute carrier family 6 (neurotransmitter
Coro2b	ILMN_2902228	-0.847732	-4.47121	0.000191943	0.0305466	0.000760991	5.60362e-06	Mus musculus coronin, actin binding protein, 2B (Coro2b
Prdx6	ILMN_2623951	-1.16916	-4.46595	0.000194419	0.0307196	0.0106597	0.000305691	Mus musculus peroxiredoxin 6 (Prdx6), mRNA.
Kcnab2	ILMN_2724785	1.1973	4.45812	0.000198171	0.0307945	0.000613893	2.50251e-05	Mus musculus potassium voltage-gated channel, shaker-re
Tinagl	ILMN_2976129	-0.983974	-4.45647	0.000198968	0.0307945	2.26266e-06	2.70477e-07	Mus musculus tubulointerstitial nephritis antigen-like
Wfdc17	ILMN_2864309	1.4	4.45364	0.000200347	0.0307945	2.48826e-05	6.38316e-05	Mus musculus predicted gene, OTTMUSG00000000971 (OTTMUS
Dpep1	ILMN_2754551	-1.1811	-4.4534	0.000200462	0.0307945	0.00214933	0.0110825	Mus musculus dipeptidase 1 (renal) (Dpep1), mRNA.
D930020B18Rik	ILMN_2632688	-0.885193	-4.43339	0.000210492	0.0321124	1.5676e-06	0.115188	Mus musculus RIKEN cDNA D930020B18 gene (D930020B18Rik)
Lmnb1	ILMN_2916035	0.98164	4.42956	0.000212468	0.0321918	0.0158682	0.0209592	Mus musculus lamin B1 (Lmnb1), mRNA.
Cd84	ILMN_2754698	0.950343	4.42265	0.000216082	0.0324438	2.6209e-05	3.22524e-05	Mus musculus CD84 antigen (Cd84), mRNA.
Dusp2	ILMN_3009243	1.61667	4.41989	0.000217542	0.0324438	0.0291858	0.000312907	Mus musculus dual specificity phosphatase 2 (Dusp2), mR
Fam83a	ILMN_2854790	0.908791	4.4146	0.00022037	0.0324438	0.0309993	0.0200863	Mus musculus cDNA sequence BC030396 (BC030396), mRNA.
Nccrp1	ILMN_1217003	1.26288	4.41287	0.000221301	0.0324438	0.000328601	0.000927494	Mus musculus RIKEN cDNA 1190020J12 gene (1190020J12Rik)
Ryr1	ILMN_2730425	1.42631	4.41106	0.000222283	0.0324438	0.0501203	0.00240003	Mus musculus ryanodine receptor 1, skeletal muscle (Ryr
Pscd1	ILMN_2868827	0.889763	4.40611	0.000224983	0.0324438	0.0711293	0.00215445	Mus musculus pleckstrin homology, Sec7 and coiled-coil
Tes	ILMN_3084954	0.526163	4.40216	0.000227159	0.0324438	0.00163886	0.406424	Mus musculus testis derived transcript (Tes), transcrip
Trem1	ILMN_2871945	1.91826	4.39534	0.000230975	0.0324438	0.398014	0.40871	Mus musculus triggering receptor expressed on myeloid c
1700034E13Rik	ILMN_2617673	0.794937	4.39174	0.000233012	0.0324438	0.00124835	0.000551368	Mus musculus RIKEN cDNA 1700034E13 gene (1700034E13Rik)
Samsn1	ILMN_2646322	1.69042	4.39111	0.000233367	0.0324438	0.0272668	0.00796831	Mus musculus SAM domain, SH3 domain and nuclear localiz
Kcne2	ILMN_2794237	-0.877186	-4.38769	0.000235328	0.0324438	2.9243e-05	9.06731e-06	Mus musculus potassium voltage-gated channel, Isk-relat
Cbs	ILMN_2701582	-0.881595	-4.38427	0.000237297	0.0324438	0.00691173	0.0471498	Mus musculus cystathionine beta-synthase (Cbs), transcr
AB124611	ILMN_2719139	1.24402	4.38392	0.000237497	0.0324438	0.00331068	0.00278342	Mus musculus cDNA sequence AB124611 (AB124611), mRNA.
Bid	ILMN_3161878	0.849571	4.37602	0.000242121	0.0324438	0.000191211	0.0100983	Mus musculus BH3 interacting domain death agonist (Bid)
Nfatc1	ILMN_1224430	0.857601	4.37583	0.000242234	0.0324438	0.0202273	0.0305543	Mus musculus nuclear factor of activated T-cells, cytop
Gnmt	ILMN_2837816	-0.802693	-4.37555	0.000242401	0.0324438	0.000126695	0.00773622	Mus musculus glycine N-methyltransferase (Gnmt), mRNA.
Wipi1	ILMN_1236411	-0.636426	-4.37478	0.000242854	0.0324438	0.258938	0.00114874	Mus musculus WD repeat domain, phosphoinositide interac
Trak2	ILMN_2872698	-0.689186	-4.37394	0.000243352	0.0324438	0.000155571	5.88893e-05	Mus musculus trafficking protein, kinesin binding 2 (Tr
Repin1	ILMN_3131197	-0.508392	-4.37274	0.000244068	0.0324438	0.00785626	0.00285322	Mus musculus replication initiator 1 (Repin1), transcri
Themis2	ILMN_2746681	1.17778	4.37191	0.000244564	0.0324438	0.0448111	0.00719191	Mus musculus cDNA sequence BC013712 (BC013712), mRNA.
Lpl	ILMN_2692723	-0.996793	-4.3713	0.000244931	0.0324438	0.0254578	0.000825298	Mus musculus lipoprotein lipase (Lpl), mRNA.
Ets1	ILMN_2770739	0.935428	4.36787	0.000246987	0.0325214	0.00215185	0.00230679	Mus musculus E26 avian leukemia oncogene 1, 5' domain (
Cd68	ILMN_2689785	1.1418	4.36204	0.000250526	0.0325244	0.000323492	0.000462728	Mus musculus CD68 antigen (Cd68), mRNA.
Tmem252	ILMN_2599686	1.01389	4.35724	0.000253481	0.0325244	0.708408	0.550809	Mus musculus RIKEN cDNA E030010A14 gene (E030010A14Rik)
Ikzf1	ILMN_3127790	1.10517	4.35559	0.000254499	0.0325244	0.00134979	0.000502466	Mus musculus IKAROS family zinc finger 1 (Ikzf1), trans
Gtf2h5	ILMN_1223234	-0.562591	-4.35506	0.000254828	0.0325244	0.000113808	0.0153065	Mus musculus general transcription factor IIH, polypept
Cdkl2	ILMN_1242674	-0.609901	-4.35478	0.000255005	0.0325244	0.00759448	0.00163841	Mus musculus cyclin-dependent kinase-like 2 (CDC2-relat
Btk	ILMN_1235934	1.08545	4.35345	0.000255831	0.0325244	0.000501122	2.1685e-05	Mus musculus Bruton agammaglobulinemia tyrosine kinase
Tmem33	ILMN_1258977	-0.634061	-4.33041	0.00027063	0.0334981	0.13457	0.000792674	Mus musculus transmembrane protein 33 (Tmem33), transcr
Entpd5	ILMN_1215096	-0.742108	-4.33009	0.000270844	0.0334981	0.0146782	0.000266904	Mus musculus ectonucleoside triphosphate diphosphohydro
Tpm3	ILMN_2426965	1.05902	4.32817	0.000272117	0.0334981	0.00277971	0.00179471	Mus musculus tropomyosin 3, gamma (Tpm3), mRNA.
Fgf7	ILMN_2833706	-0.684307	-4.32743	0.000272606	0.0334981	0.246485	0.0829886	Mus musculus fibroblast growth factor 7 (Fgf7), mRNA.
Melk	ILMN_2593241	0.965853	4.32681	0.000273019	0.0334981	0.00954266	0.00390217	Mus musculus maternal embryonic leucine zipper kinase (
Tk1	ILMN_2605890	1.47535	4.32649	0.000273234	0.0334981	0.000876399	0.00401445	Mus musculus thymidine kinase 1 (Tk1), mRNA.
Litaf	ILMN_2665490	0.645894	4.3228	0.000275702	0.0334981	0.0347877	0.542583	Mus musculus LPS-induced TN factor (Litaf), mRNA.
Ncf4	ILMN_2743013	1.66466	4.3182	0.000278815	0.0334981	0.00490783	0.00540405	Mus musculus neutrophil cytosolic factor 4 (Ncf4), mRNA
Slc15a3	ILMN_2987709	1.00577	4.31629	0.00028012	0.0334981	0.00313138	0.00237406	Mus musculus solute carrier family 15, member 3 (Slc15a
Igsf9b	ILMN_2858183	0.713151	4.31453	0.000281327	0.0334981	0.00129348	0.00223693	Mus musculus immunoglobulin superfamily, member 9B (Igs
Evi2b	ILMN_3049896	0.78973	4.31305	0.000282343	0.0334981	0.0200003	7.02888e-06	Mus musculus ecotropic viral integration site 2b (Evi2b
Tenc1	ILMN_2744164	-0.928897	-4.31299	0.000282384	0.0334981	0.00039186	0.000714911	Mus musculus tensin like C1 domain-containing phosphata
Slc35c2	ILMN_2895000	0.76438	4.31184	0.000283177	0.0334981	0.00798917	0.00310078	Mus musculus solute carrier family 35, member C2 (Slc35
Cenpl	ILMN_2883414	0.559186	4.30816	0.000285735	0.0336015	0.00251392	0.0111654	Mus musculus centromere protein L (Cenpl), mRNA.
Man2b1	ILMN_2707967	0.745461	4.30622	0.000287088	0.0336015	0.00157934	0.000107884	Mus musculus mannosidase 2, alpha B1 (Man2b1), mRNA.
Pnpla2	ILMN_2687745	-0.706951	-4.30222	0.000289907	0.0337528	0.00105441	0.0465689	Mus musculus patatin-like phospholipase domain containi
Scn3b	ILMN_1215136	0.979584	4.29973	0.000291673	0.0337702	0.373024	0.472165	Mus musculus sodium channel, voltage-gated, type III, b
Hist1h2bh	ILMN_2716195	-0.689661	-4.29772	0.00029311	0.0337702	0.000489897	0.00218679	Mus musculus histone cluster 1, H2bh (Hist1h2bh), mRNA.
Hcls1	ILMN_2685516	1.32443	4.29504	0.000295035	0.0338159	0.0111314	0.00404764	Mus musculus hematopoietic cell specific Lyn substrate
Ppp1r1b	ILMN_2954824	-1.2598	-4.28284	0.000303948	0.0346152	0.00564017	0.00200804	Mus musculus protein phosphatase 1, regulatory (inhibit
Cyp1b1	ILMN_1232716	-0.974632	-4.28013	0.000305966	0.0346152	6.48471e-12	1.53873e-05	Mus musculus cytochrome P450, family 1, subfamily b, po
D3Ertd751e	ILMN_2869100	0.774428	4.27914	0.000306703	0.0346152	0.0629716	0.00018331	Mus musculus DNA segment, Chr 3, ERATO Doi 751, express
Lcp2	ILMN_1259461	0.772459	4.27121	0.000312702	0.0350559	0.0107498	0.000561598	Mus musculus lymphocyte cytosolic protein 2 (Lcp2), mRN
Itgb7	ILMN_1227434	1.14601	4.268	0.000315159	0.0350559	0.000161602	1.04657e-05	Mus musculus integrin beta 7 (Itgb7), mRNA.
Dok3	ILMN_1258357	1.40949	4.26598	0.000316713	0.0350559	0.00645859	0.00178101	Mus musculus docking protein 3 (Dok3), mRNA.
Kctd15	ILMN_2655869	-0.768865	-4.26568	0.000316947	0.0350559	0.0163505	0.0188404	Mus musculus potassium channel tetramerisation domain c
Bace2	ILMN_2831799	0.756655	4.26194	0.00031985	0.0351307	0.0218987	0.0652585	Mus musculus beta-site APP-cleaving enzyme 2 (Bace2), m
Papss2	ILMN_2638349	-0.907086	-4.26073	0.000320799	0.0351307	0.000452461	0.000219394	Mus musculus 3'-phosphoadenosine 5'-phosphosulfate synt
Bex4	ILMN_3118584	-0.771732	-4.24964	0.000329602	0.0359169	0.00151017	0.0186028	Mus musculus brain expressed gene 4 (Bex4), mRNA.
Hoxb5	ILMN_1242977	-1.13523	-4.24665	0.000332016	0.0360026	0.000443913	0.00022596	Mus musculus homeo box B5 (Hoxb5), mRNA.
Hap1	ILMN_1244829	0.72553	4.24451	0.000333754	0.0360145	0.0042912	3.27019e-05	Mus musculus huntingtin-associated protein 1 (Hap1), mR
Prcp	ILMN_2639155	0.779318	4.23478	0.000341772	0.0365389	0.105404	0.00501262	Mus musculus prolylcarboxypeptidase (angiotensinase C)
Arhgap9	ILMN_2650739	0.969187	4.23361	0.000342746	0.0365389	0.0185633	7.2242e-05	Mus musculus Rho GTPase activating protein 9 (Arhgap9),
Gfm1	ILMN_1248254	-0.516719	-4.23263	0.000343569	0.0365389	0.0338086	3.36519e-05	Mus musculus G elongation factor, mitochondrial 1 (Gfm1
Tspyl3	ILMN_2965132	0.761681	4.22163	0.00035292	0.0373538	0.0117995	4.7548e-05	Mus musculus TSPY-like 3 (Tspyl3), mRNA.
Cklf	ILMN_3149944	0.837875	4.21458	0.000359039	0.037785	0.0165586	0.0137314	Mus musculus chemokine-like factor (Cklf), transcript v
Mef2c	ILMN_2732465	0.867033	4.21118	0.000362028	0.037785	0.00101449	0.000197466	Mus musculus myocyte enhancer factor 2C (Mef2c), mRNA.
Gsta4	ILMN_2892441	-0.671857	-4.211	0.00036219	0.037785	0.150142	0.015148	Mus musculus glutathione S-transferase, alpha 4 (Gsta4)
Cyp4f18	ILMN_3090207	1.6588	4.20478	0.00036773	0.037785	0.0674592	0.0562286	Mus musculus cytochrome P450, family 4, subfamily f, po
Cdc6	ILMN_2597255	0.79817	4.20418	0.000368268	0.037785	0.00164842	4.22802e-05	Mus musculus cell division cycle 6 homolog (S. cerevisi
Azgp1	ILMN_2837080	-0.894081	-4.20397	0.000368455	0.037785	0.0166415	0.83065	Mus musculus alpha-2-glycoprotein 1, zinc (Azgp1), mRNA
Liph	ILMN_1217063	-0.724525	-4.20292	0.000369399	0.037785	0.538814	0.00587998	Mus musculus lipase, member H (Liph), transcript varian
Armc7	ILMN_1234427	0.753943	4.20153	0.000370659	0.037785	0.00113607	0.124173	Mus musculus armadillo repeat containing 7 (Armc7), mRN
1300014I06Rik	ILMN_1219591	-1.04277	-4.18965	0.000381559	0.0385456	2.57307e-05	1.0461e-05	Mus musculus RIKEN cDNA 1300014I06 gene (1300014I06Rik)
Syt5	ILMN_1220815	-0.590569	-4.18889	0.000382266	0.0385456	0.0240004	0.0275087	Mus musculus synaptotagmin V (Syt5), mRNA.
Egfr	ILMN_3128725	-0.707151	-4.18773	0.000383347	0.0385456	0.00240875	0.00322259	Mus musculus epidermal growth factor receptor (Egfr), t
Fscn1	ILMN_2630605	1.73826	4.18035	0.000390315	0.0390223	0.00628866	0.00100252	Mus musculus fascin homolog 1, actin bundling protein (
Tuba4a	ILMN_2517170	-0.820637	-4.17728	0.000393244	0.0390223	0.280064	0.00301643	Mus musculus tubulin, alpha 4A (Tuba4a), mRNA.
Cenpa	ILMN_1236574	0.999535	4.17714	0.000393381	0.0390223	0.0077839	0.000400507	Mus musculus centromere protein A (Cenpa), mRNA.
Cd83	ILMN_2865016	1.72302	4.17339	0.000396992	0.0390725	0.00410659	0.000941866	Mus musculus CD83 antigen (Cd83), mRNA.
Lyve1	ILMN_2483304	-0.955756	-4.1727	0.000397663	0.0390725	0.0012929	0.000437009	Mus musculus lymphatic vessel endothelial hyaluronan re
Bex4	ILMN_3043587	-0.963273	-4.17113	0.000399185	0.0390725	0.00220236	0.0107927	Mus musculus brain expressed gene 4 (Bex4), mRNA.
LOC100038908	ILMN_2691049	0.891143	4.15949	0.000410691	0.0400216	0.0216056	0.00962778	PREDICTED: Mus musculus hypothetical protein LOC1000389
Zfp763	ILMN_2845839	-0.805792	-4.15735	0.000412834	0.040054	0.0165196	0.023111	Mus musculus RIKEN cDNA 1700065O13 gene (1700065O13Rik)
Fut10	ILMN_3011294	-0.812414	-4.14656	0.000423841	0.0409423	0.000566171	0.0205887	Mus musculus fucosyltransferase 10 (Fut10), transcript
Nuak2	ILMN_2680038	0.936234	4.14301	0.000427533	0.0409972	0.10802	0.0163402	Mus musculus NUAK family, SNF1-like kinase, 2 (Nuak2),
Satb1	ILMN_1220726	1.07682	4.14245	0.000428115	0.0409972	0.000537483	0.00013951	Mus musculus special AT-rich sequence binding protein 1
Rab8b	ILMN_1223029	0.481651	4.13671	0.000434151	0.0413655	0.0160899	0.000750323	Mus musculus RAB8B, member RAS oncogene family (Rab8b),
Ptprc	ILMN_1212836	1.80934	4.13525	0.000435701	0.0413655	0.0170068	0.00124941	Mus musculus protein tyrosine phosphatase, receptor typ
Prr7	ILMN_3162239	0.784082	4.12106	0.000451041	0.0423673	0.0192455	0.0272375	Mus musculus proline rich 7 (synaptic) (Prr7), mRNA.
Cotl1	ILMN_2915232	1.05016	4.12044	0.000451725	0.0423673	0.00146163	0.000198693	Mus musculus coactosin-like 1 (Dictyostelium) (Cotl1),
Adam23	ILMN_1230599	0.698398	4.11901	0.000453303	0.0423673	0.0010757	0.000346987	Mus musculus a disintegrin and metallopeptidase domain
Cbx5	ILMN_3055904	-0.604287	-4.11845	0.000453915	0.0423673	0.00329093	0.00352099	Mus musculus chromobox homolog 5 (Drosophila HP1a) (Cbx
Ptprs	ILMN_2747125	1.11793	4.11479	0.000457989	0.0424735	0.225722	0.00141152	Mus musculus protein tyrosine phosphatase, receptor typ
Ryr1	ILMN_2733073	1.20036	4.11265	0.000460384	0.0424735	0.153206	0.00415202	Mus musculus ryanodine receptor 1, skeletal muscle (Ryr
Lig1	ILMN_2595519	0.886834	4.11227	0.000460813	0.0424735	0.000777611	0.000168279	Mus musculus ligase I, DNA, ATP-dependent (Lig1), trans
Cxcl17	ILMN_1226394	-0.721872	-4.11044	0.000462871	0.0424862	0.000549172	0.0807536	Mus musculus chemokine (C-X-C motif) ligand 17 (Cxcl17)
Tspan32	ILMN_2852672	1.16578	4.09383	0.000482004	0.0440595	0.000123388	6.55166e-05	Mus musculus tetraspanin 32 (Tspan32), mRNA.
Foxr2	ILMN_2818688	0.708666	4.09085	0.000485512	0.0441976	0.0403816	0.00221801	Mus musculus predicted gene, EG436240 (EG436240), mRNA.
Cd14	ILMN_2742075	1.06811	4.0854	0.000492	0.044548	0.0106354	0.019174	Mus musculus CD14 antigen (Cd14), mRNA.
Csf2ra	ILMN_2866276	1.00797	4.08425	0.000493389	0.044548	0.0117143	0.00628763	Mus musculus colony stimulating factor 2 receptor, alph
Wisp2	ILMN_2486906	0.979532	4.08035	0.000498099	0.0446923	0.000596247	5.46383e-08	Mus musculus WNT1 inducible signaling pathway protein 2
Spic	ILMN_2854004	1.68246	4.07958	0.000499028	0.0446923	0.00110831	0.00067502	Mus musculus Spi-C transcription factor (Spi-1/PU.1 rel
Angptl4	ILMN_2759365	-1.41464	-4.07143	0.000509046	0.0453408	1.46254e-05	3.65573e-05	Mus musculus angiopoietin-like 4 (Angptl4), mRNA.
Arap1	ILMN_3138028	0.736816	4.06913	0.000511906	0.0453408	0.000479431	0.000244179	Mus musculus ArfGAP with RhoGAP domain, ankyrin repeat
Kank4	ILMN_2947948	-1.28065	-4.06775	0.000513627	0.0453408	0.00857787	0.00499013	Mus musculus KN motif and ankyrin repeat domains 4 (Kan
Pigyl	ILMN_1255634	-0.479269	-4.06517	0.000516872	0.0453408	0.00436877	0.806491	Mus musculus phosphatidylinositol glycan anchor biosynt
Bcl2a1c	ILMN_2936165	1.05857	4.06454	0.000517664	0.0453408	0.0144593	0.00127169	Mus musculus B-cell leukemia/lymphoma 2 related protein
Amotl2	ILMN_2774049	-0.802544	-4.06383	0.000518567	0.0453408	0.0130322	0.00211177	Mus musculus angiomotin-like 2 (Amotl2), mRNA.
Fcho1	ILMN_2703023	1.36632	4.05763	0.000526457	0.0457342	0.000884294	9.18313e-05	Mus musculus FCH domain only 1 (Fcho1), mRNA.
Zc3h12a	ILMN_2856095	0.61365	4.05597	0.00052859	0.0457342	0.00582897	0.0155093	Mus musculus zinc finger CCCH type containing 12A (Zc3h
Scotin	ILMN_2651076	0.543354	4.05544	0.000529269	0.0457342	0.00094207	8.204e-05	Mus musculus scotin gene (Scotin), transcript variant 1
Klhl6	ILMN_2840514	0.952864	4.05299	0.000532441	0.0458293	0.000494769	1.15821e-05	Mus musculus kelch-like 6 (Drosophila) (Klhl6), mRNA.
Eif2s3y	ILMN_1241001	-1.14454	-4.04491	0.000543024	0.0465591	0.048468	0.0103128	Mus musculus eukaryotic translation initiation factor 2
Ppm1b	ILMN_2591381	-0.400578	-4.04137	0.000547728	0.0466308	0.0042761	0.00427926	Mus musculus protein phosphatase 1B, magnesium dependen
Psd4	ILMN_2867382	1.13961	4.04029	0.000549166	0.0466308	0.000961664	0.000268988	Mus musculus pleckstrin and Sec7 domain containing 4 (P
Ryk	ILMN_2667020	-0.545611	-4.03953	0.000550184	0.0466308	0.00577436	0.0161055	Mus musculus receptor-like tyrosine kinase (Ryk), trans
Dnmbp	ILMN_1218651	-0.576489	-4.03715	0.000553395	0.0467239	0.0001431	0.154034	Mus musculus dynamin binding protein (Dnmbp), mRNA.
Tmod1	ILMN_2977404	-1.03988	-4.0344	0.000557109	0.0468023	0.00296962	0.00162641	Mus musculus tropomodulin 1 (Tmod1), mRNA.
Tbc1d10c	ILMN_2842338	0.798846	4.03333	0.000558556	0.0468023	0.0130078	0.000286515	Mus musculus TBC1 domain family, member 10c (Tbc1d10c),
Scn3b	ILMN_1227604	1.10379	4.03095	0.000561803	0.0468967	0.347623	0.229831	Mus musculus sodium channel, voltage-gated, type III, b
Ptk2b	ILMN_1230007	0.999447	4.02565	0.000569103	0.0472588	0.00164431	0.000168271	Mus musculus PTK2 protein tyrosine kinase 2 beta (Ptk2b
Tiam1	ILMN_2737710	0.795104	4.02471	0.000570413	0.0472588	0.0636216	3.74062e-05	Mus musculus T-cell lymphoma invasion and metastasis 1
Esd	ILMN_2917223	-0.861188	-4.02237	0.000573667	0.0472786	0.577431	4.57597e-05	Mus musculus esterase D/formylglutathione hydrolase (Es
Gdpd1	ILMN_2683528	-0.644175	-4.0213	0.000575167	0.0472786	0.00113014	0.000737392	Mus musculus glycerophosphodiester phosphodiesterase do
Tnfaip8l2	ILMN_1249688	1.28386	4.01995	0.000577063	0.0472786	0.00929993	0.00668323	Mus musculus tumor necrosis factor, alpha-induced prote
Ces1f	ILMN_1238140	-1.11966	-4.01539	0.000583508	0.0476302	0.00383056	0.548177	Mus musculus expressed sequence AU018778 (AU018778), mR
Gm2a	ILMN_2661971	0.782122	4.01185	0.000588554	0.0478654	0.00613689	0.000437772	Mus musculus GM2 ganglioside activator protein (Gm2a),
Hn1	ILMN_2914744	0.67022	4.00067	0.0006048	0.0489649	0.102612	0.038836	Mus musculus hematological and neurological expressed s
Parvg	ILMN_2764580	1.16847	3.99952	0.0006065	0.0489649	0.000361835	9.57804e-05	Mus musculus parvin, gamma (Parvg), mRNA.
Atp2a1	ILMN_2666864	-1.58536	-3.99691	0.000610358	0.0489861	0.0546058	0.00742095	Mus musculus ATPase, Ca++ transporting, cardiac muscle,
Hmha1	ILMN_2685023	0.984136	3.99635	0.000611192	0.0489861	0.00189339	0.000241291	Mus musculus histocompatibility (minor) HA-1 (Hmha1), m
Cd86	ILMN_1217041	1.07189	3.99378	0.000615035	0.0491162	0.00249073	0.00217882	Mus musculus CD86 antigen (Cd86), mRNA.
Apba3	ILMN_2660110	-0.491624	-3.99221	0.000617383	0.0491263	0.0302556	0.000682232	Mus musculus amyloid beta (A4) precursor protein-bindin
3110057O12Rik	ILMN_2635871	-0.653879	-3.98486	0.000628533	0.0497885	0.0133216	0.000661496	Mus musculus RIKEN cDNA 3110057O12 gene (3110057O12Rik)
Uchl1	ILMN_1225261	-0.934114	-3.98317	0.000631116	0.0497885	0.662488	0.000116216	Mus musculus ubiquitin carboxy-terminal hydrolase L1 (U
Wipi1	ILMN_1216091	-0.934931	-3.98094	0.00063456	0.0497885	0.0464133	0.00308189	Mus musculus WD repeat domain, phosphoinositide interac
Siglech	ILMN_2928599	0.946767	3.97898	0.000637596	0.0497885	0.0577102	0.000482075	Mus musculus sialic acid binding Ig-like lectin H (Sigl
Ahrr	ILMN_2729783	-0.815818	-3.97848	0.000638366	0.0497885	0.0330261	1.00274e-05	Mus musculus aryl-hydrocarbon receptor repressor (Ahrr)
Tk2	ILMN_1214486	0.490477	3.97794	0.000639209	0.0497885	0.000927113	0.000241593	Mus musculus thymidine kinase 2, mitochondrial (Tk2), n
Pigz	ILMN_2750725	1.04332	3.97539	0.000643192	0.049923	0.00320258	0.00134131	Mus musculus phosphatidylinositol glycan anchor biosynt
